# Supplementary material for: Repercussions of the COVID-19 Response in Pregnant Women in Western Uganda: Knowledge, Behavior, and Emotional State after the First Lockdown in 2020
Source: Int J Environ Res Public Health. 2021 Jul 23;18(15):7817. doi: 10.3390/ijerph18157817 (PMC8345751; doi:10.3390/ijerph18157817)
Supplement: Supplementary file 1 [file ijerph-18-07817-s001.zip]

Archive with 1 entries (1 files):
- ijerph-1291908-supplementary.pdf
